# Supplementary material for: The Contribution of Executive Functions in Predicting Mathematical Creativity in Typical Elementary School Classes: A Twofold Role for Updating
Source: J Intell. 2020 Jun 2;8(2):26. doi: 10.3390/jintelligence8020026 (PMC7713010; doi:10.3390/jintelligence8020026)
Supplement: Supplementary file 1 [file jintelligence-08-00026-s001.zip]

Archive with 11 entries (11 files):
- Data_CreaMath_Paper JournalIntelligence -without missings 278 For SEM 01052020 - Copy.sav
- Data_CreaMath_Paper JournalIntelligence.sav
- Datapackage creamath paper.sps
- datapackage creamath paper.spv
- direct model without missings 01052020.AmosOutput
- direct model without missings 01052020.amp
- direct model without missings 01052020.amw
- direct model without missings 01052020.bk1
- mediation model without missings 01052020.AmosOutput
- mediation model without missings 01052020.amp
- mediation model without missings 01052020.amw
